# Supplementary material for: Combination of androgen receptor inhibitor enzalutamide with the CDK4/6 inhibitor ribociclib in triple negative breast cancer cells
Source: PLoS One. 2022 Dec 22;17(12):e0279522. doi: 10.1371/journal.pone.0279522 (PMC9779032; doi:10.1371/journal.pone.0279522)
Supplement: S1 Data — Excel spreadsheet containing, in separate sheets, the underlying raw data for graphs and figure panels. (XLSX) [file pone.0279522.s001.XLSX]

## Sheet: Fig. 1
	MDA-MB-231													MCF-7
		24 h			48 h			72 h							24 h			48 h			72 h
	0	0.632	0.784	0.755	0.792	0.745	0.788	0.871	0.752	0.831				0	0.693	0.724	0.816	0.782	0.753	0.798	0.709	0.762	0.775
	0.5	0.642	0.672	0.752	0.68	0.753	0.726	0.798	0.757	0.695				0.5	0.692	0.722	0.785	0.818	0.743	0.699	0.689	0.726	0.671
	2	0.688	0.621	0.635	0.676	0.719	0.634	0.745	0.691	0.671				2	0.672	0.715	0.732	0.733	0.768	0.673	0.658	0.665	0.635
	5	0.602	0.654	0.551	0.609	0.691	0.627	0.607	0.572	0.613				5	0.596	0.648	0.612	0.536	0.671	0.615	0.579	0.621	0.522
	10	0.467	0.538	0.584	0.573	0.554	0.528	0.567	0.546	0.496				10	0.589	0.528	0.575	0.635	0.552	0.529	0.587	0.514	0.488
	15	0.464	0.395	0.51	0.433	0.498	0.467	0.441	0.444	0.47				15	0.458	0.406	0.492	0.417	0.487	0.446	0.475	0.441	0.385
	20	0.428	0.435	0.366	0.385	0.353	0.405	0.38	0.345	0.353				20	0.412	0.345	0.382	0.364	0.424	0.35	0.358	0.382	0.323
	25	0.292	0.361	0.331	0.289	0.311	0.25	0.214	0.295	0.22				25	0.289	0.349	0.276	0.306	0.224	0.218	0.223	0.273	0.189
	35	0.218	0.334	0.199	0.175	0.182	0.156	0.129	0.155	0.214				35	0.177	0.206	0.318	0.17	0.156	0.16	0.114	0.129	0.062
	45	0.085	0.165	0.13	0.058	0.092	0.127	0.124	0.052	0.08				45	0.078	0.153	0.116	0.059	0.082	0.132	0.118	0.062	0.075
	60	0.052	0.044	0.002	0.031	0.018	0.013	0.04	0.022	0.062				60	0.041	0.031	0.013	0.032	0.025	0.007	0.052	0.045	0.058
	MDA-MB-468													MCF-10A
		24 h			48 h			72 h							24 h			48 h			72 h
	(Ctrl) 0.0	0.774	0.77	0.783	0.787	0.783	0.753	0.661	0.752	0.802				(Ctrl) 0.0	0.865	0.743	0.804	0.783	0.713	0.776	0.803	0.733	0.787
	0.5	0.747	0.705	0.733	0.713	0.705	0.717	0.715	0.74	0.685				0.5	0.682	0.704	0.762	0.763	0.681	0.724	0.699	0.61	0.691
	2	0.731	0.741	0.751	0.675	0.683	0.673	0.614	0.592	0.604				2	0.698	0.668	0.692	0.723	0.663	0.754	0.723	0.677	0.65
	5	0.676	0.744	0.649	0.645	0.633	0.671	0.587	0.538	0.518				5	0.716	0.736	0.671	0.624	0.76	0.683	0.645	0.653	0.66
	10	0.633	0.648	0.661	0.626	0.617	0.608	0.519	0.477	0.549				10	0.665	0.632	0.679	0.674	0.668	0.637	0.638	0.637	0.683
	15	0.65	0.586	0.587	0.524	0.538	0.567	0.426	0.515	0.415				15	0.671	0.619	0.622	0.604	0.629	0.606	0.593	0.542	0.605
	20	0.519	0.529	0.566	0.475	0.529	0.489	0.424	0.44	0.444				20	0.601	0.668	0.62	0.609	0.672	0.625	0.625	0.625	0.608
	25	0.481	0.552	0.528	0.482	0.508	0.454	0.412	0.455	0.415				25	0.535	0.601	0.582	0.548	0.609	0.592	0.552	0.614	0.582
	35	0.401	0.418	0.391	0.388	0.347	0.316	0.312	0.355	0.283				35	0.597	0.558	0.534	0.594	0.569	0.552	0.585	0.484	0.525
	45	0.377	0.351	0.33	0.363	0.334	0.285	0.268	0.352	0.271				45	0.562	0.561	0.535	0.485	0.586	0.523	0.488	0.57	0.52
	60	0.29	0.285	0.374	0.276	0.256	0.248	0.226	0.223	0.262				60	0.525	0.532	0.542	0.48	0.548	0.449	0.488	0.432	0.425

## Sheet: Fig. 2
	MDA-MB-231													MCF-7
		24 h			48 h			72 h							24 h			48 h			72 h
	(Ctrl) 0.0	0.835	0.772	0.808	0.886	0.759	0.808	0.669	0.759	0.841				(Ctrl) 0.0	0.846	0.765	0.811	0.892	0.765	0.804	0.67	0.761	0.838
	Ribociclib 5	0.69	0.719	0.677	0.629	0.648	0.775	0.628	0.598	0.648				Ribociclib 5	0.692	0.721	0.686	0.634	0.654	0.763	0.623	0.585	0.63
	0.5	0.63	0.594	0.59	0.555	0.593	0.622	0.514	0.528	0.589				0.5	0.621	0.584	0.602	0.565	0.582	0.62	0.507	0.521	0.504
	2	0.581	0.579	0.641	0.56	0.556	0.527	0.512	0.469	0.509				2	0.574	0.59	0.638	0.551	0.562	0.548	0.508	0.475	0.512
	5	0.559	0.596	0.563	0.553	0.529	0.582	0.449	0.485	0.466				5	0.579	0.587	0.564	0.545	0.532	0.58	0.461	0.489	0.459
	10	0.473	0.491	0.539	0.468	0.378	0.461	0.29	0.304	0.388				10	0.489	0.495	0.55	0.476	0.369	0.459	0.286	0.304	0.383
	15	0.455	0.5	0.422	0.339	0.361	0.348	0.291	0.258	0.263				15	0.468	0.484	0.432	0.347	0.348	0.348	0.276	0.285	0.269
	20	0.363	0.44	0.331	0.361	0.332	0.264	0.252	0.278	0.244				20	0.358	0.434	0.339	0.361	0.349	0.246	0.232	0.278	0.262
	25	0.307	0.375	0.415	0.267	0.262	0.233	0.241	0.209	0.22				25	0.306	0.369	0.426	0.276	0.261	0.221	0.252	0.204	0.229
	35	0.219	0.236	0.195	0.181	0.193	0.173	0.129	0.148	0.18				35	0.212	0.248	0.183	0.178	0.185	0.169	0.126	0.15	0.182
	45	0.079	0.162	0.123	0.062	0.091	0.118	0.101	0.053	0.067				45	0.08	0.159	0.124	0.059	0.094	0.12	0.101	0.048	0.074
	60	0.055	0.044	0.009	0.038	0.027	0.019	0.02	0.011	0.026				60	0.058	0.048	0.005	0.034	0.021	0.016	0.019	0.01	0.021
	Ribociclib 25	0.562	0.587	0.498	0.451	0.475	0.488	0.391	0.451	0.382				Ribociclib 25	0.558	0.599	0.494	0.447	0.484	0.492	0.402	0.443	0.371
	0.5	0.461	0.433	0.479	0.4	0.391	0.355	0.342	0.319	0.322				0.5	0.459	0.436	0.487	0.362	0.405	0.388	0.338	0.319	0.317
	2	0.458	0.462	0.453	0.365	0.358	0.375	0.3	0.339	0.296				2	0.439	0.475	0.448	0.4	0.377	0.357	0.309	0.335	0.288
	5	0.445	0.451	0.449	0.202	0.23	0.314	0.188	0.212	0.122				5	0.316	0.368	0.365	0.2	0.227	0.319	0.184	0.212	0.119
	10	0.288	0.248	0.325	0.188	0.244	0.219	0.106	0.126	0.168				10	0.281	0.252	0.257	0.179	0.258	0.218	0.108	0.126	0.179
	15	0.171	0.253	0.232	0.128	0.219	0.192	0.116	0.121	0.128				15	0.169	0.248	0.224	0.121	0.209	0.192	0.109	0.117	0.14
	20	0.223	0.138	0.155	0.151	0.106	0.128	0.121	0.105	0.11				20	0.219	0.145	0.15	0.159	0.114	0.118	0.121	0.101	0.11
	25	0.133	0.204	0.127	0.12	0.168	0.115	0.091	0.103	0.088				25	0.131	0.2	0.126	0.117	0.185	0.105	0.082	0.101	0.095
	35	0.116	0.144	0.115	0.1	0.118	0.105	0.066	0.076	0.059				35	0.123	0.137	0.111	0.107	0.113	0.1	0.072	0.083	0.07
	45	0.061	0.102	0.1	0.06	0.083	0.091	0.029	0.049	0.05				45	0.06	0.1	0.109	0.06	0.08	0.09	0.03	0.057	0.052
	60	0.053	0.044	0.01	0.039	0.033	0.009	0.007	0.012	0.028				60	0.058	0.048	0.005	0.047	0.032	0.004	0.004	0.01	0.023
	MDA-MB-468
		24 h			48 h			72 h
	(Ctrl) 0.0	0.738	0.705	0.787	0.802	0.713	0.769	0.653	0.749	0.774
	Ribociclib 5	0.6	0.629	0.623	0.642	0.644	0.661	0.528	0.666	0.642
	0.5	0.629	0.713	0.622	0.604	0.652	0.628	0.523	0.616	0.569
	2	0.625	0.622	0.689	0.563	0.612	0.549	0.528	0.614	0.568
	5	0.636	0.594	0.571	0.553	0.54	0.588	0.469	0.497	0.468
	10	0.597	0.605	0.556	0.483	0.577	0.567	0.494	0.412	0.391
	15	0.631	0.592	0.48	0.555	0.456	0.471	0.484	0.398	0.376
	20	0.566	0.442	0.447	0.469	0.457	0.352	0.341	0.385	0.37
	25	0.414	0.477	0.434	0.484	0.369	0.33	0.36	0.311	0.337
	35	0.321	0.356	0.391	0.386	0.393	0.276	0.232	0.357	0.29
	45	0.386	0.367	0.332	0.356	0.3	0.227	0.308	0.256	0.382
	60	0.364	0.356	0.21	0.242	0.328	0.223	0.226	0.218	0.228
	Ribociclib 25	0.531	0.495	0.551	0.469	0.439	0.531	0.527	0.461	0.441
	0.5	0.467	0.444	0.448	0.47	0.413	0.396	0.416	0.427	0.325
	2	0.347	0.483	0.356	0.408	0.315	0.326	0.317	0.344	0.398
	5	0.328	0.379	0.377	0.312	0.318	0.321	0.395	0.323	0.229
	10	0.392	0.263	0.368	0.291	0.311	0.304	0.219	0.237	0.391
	15	0.369	0.348	0.333	0.332	0.221	0.299	0.32	0.228	0.252
	20	0.228	0.256	0.361	0.268	0.225	0.229	0.232	0.213	0.222
	25	0.342	0.212	0.237	0.228	0.296	0.216	0.193	0.211	0.289
	35	0.233	0.248	0.222	0.219	0.322	0.213	0.232	0.247	0.182
	45	0.272	0.213	0.121	0.273	0.193	0.199	0.146	0.258	0.163
	60	0.269	0.159	0.21	0.156	0.141	0.109	0.111	0.108	0.101

## Sheet: Fig. 3
	MDA-MB-231										MCF-7
			ENZ				E+R5µ					ENZ				E+R5µ
			µM	%Viability			µM	%Viability				µM	%Viability			µM	%Viability
			0.5	0.92			0.5+5	0.64				0.5	0.96			0.5+5	0.71
			2	0.87			2+5	0.63				2	0.93			2+5	0.67
			5	0.82			5+5	0.54				5	0.78			5+5	0.61
			10	0.71			10+5	0.49				10	0.73			10+5	0.47
			15	0.6			15+5	0.42				15	0.57			15+5	0.38
			20	0.49			20+5	0.39				20	0.48			20+5	0.32
			25	0.36			25+5	0.31				25	0.32			25+5	0.23
			35	0.22			35+5	0.22				35	0.2			35+5	0.11
			45	0.11			45+5	0.11				45	0.11			45+5	0.08
			60	0.26			60+5	0.12				60	0.027			60+5	0.02
			RIB				E+R25µ					RIB				E+R25µ
			5	0.684			µM	%Viability				5	0.83			µM	%Viability
			25	0.471			0.5+25	0.46				25	0.57			0.5+25	0.47
							2+25	0.44								2+25	0.46
							5+25	0.3								5+25	0.41
							10+25	0.26								10+25	0.34
							15+25	0.21								15+25	0.26
							20+25	0.15								20+25	0.21
							25+25	0.16								25+25	0.18
							35+25	0.13								35+25	0.13
							45+25	0.09								45+25	0.08
							60+25	0.03								60+25	0.041
	MDA-MB-468
		ENZ				E+R5µ
		µM	%Viability			µM	%Viability
		0.5	0.91			0.5+5	0.82
		2	0.87			2+5	0.75
		5	0.83			5+5	0.73
		10	0.79			10+5	0.71
		15	0.7			15+5	0.64
		20	0.64			20+5	0.55
		25	0.62			25+5	0.51
		35	0.45			35+5	0.46
		45	0.42			45+5	0.38
		60	0.33			60+5	0.34
		RIB				E+R25µ
		5	0.85			µM	%Viability
		25	0.64			0.5+25	0.63
						2+25	0.55
						5+25	0.45
						10+25	0.41
						15+25	0.39
						20+25	0.37
						25+25	0.31
						35+25	0.32
						45+25	0.33
						60+25	0.29

## Sheet: Fig. 4
	MDA-MB-231													MCF-7
		0	5	25	(=enzalutamide)										0	5	25	(=enzalutamide)
	0	100	68	47										0	100	83	57
	0.5	92	64	46										0.5	96	71	46
	2	87	63	44										2	93	67	45
	5	82	54	30										5	78	61	30
	10	71	49	26										10	73	47	26
	15	60	42	21										15	57	38	21
	20	49	39	15										20	48	32	15
	25	36	31	16										25	32	23	16
	35	22	22	13										35	20	11	13
	45	11	11	9										45	11	8	9
	60	26	12	3										60	3	2	3
	(=ribociclib)													(=ribociclib)
	Compound 1	ribociclib												Compound 1	ribociclib
	Compound 2	enzalutamide [µM]												Compound 2	enzalutamide [µM]
	Unit 1	µM												Unit 1	µM
	Unit 2	µM												Unit 2	µM
	MDA-MB-468
		0	5	25	(=enzalutamide)
	0	100	85	64
	0.5	91	82	63
	2	87	75	55
	5	83	73	45
	10	79	71	41
	15	70	64	39
	20	64	55	37
	25	62	51	31
	35	45	46	32
	45	42	38	33
	60	33	34	29
	(=ribociclib)
	Compound 1	ribociclib
	Compound 2	enzalutamide [µM]
	Unit 1	µM
	Unit 2	µM

## Sheet: Fig. 5
	MDA-MB-231									MCF-7
		migration			invation						migration			invation
	control	167	180	152	142	129	155			control	153	169	140	133	121	138
	enzalutamide	66	84	57	49	42	60			enzalutamide	62	71	54	43	36	56
	enzalutamide+ ribociclib	38	48	28	25	30	16			enzalutamide+ ribociclib	33	42	23	18	28	13
	MDA-MB-468									Colony formation
		migration			invation						MDA-MB-231			MCF 7			MDA-MB-468
	control	124	113	102	108	115	109			control	263	301	294	310	250	288	263	287	275
	enzalutamide	104	108	94	96	106	94			enzalutamode	108	98	125	103	113	87	245	260	250
	enzalutamide+ ribociclib	41	49	35	29	23	35			enzalutamide + ribociclib	88	74	50	76	84	63	223	239	189

## Sheet: Fig. 6
	MDA-MB-231													MCF-7
		G0/G1			S			G2/M							G0/G1			S			G2/M
	control	10.4	14.2	6.8	40.5	32.4	43.8	52.7	45.8	59.8				control	18.4	14.7	11.2	40.8	44.5	33.4	55.3	59.4	49.8
	ENZ (10 µM)	28.9	22.7	35.1	47.5	43.4	57.4	25.8	22.1	31.4				ENZ (10 µM)	35.6	40.1	31.2	43.5	34.2	45.8	23.5	19.7	27.4
	ENZ (20 µM)	33.7	38.4	28.4	56.5	47.2	58.3	9.3	7.41	13.2				ENZ (20 µM)	36.2	40.7	31.6	49.7	54.1	46.2	15.1	12.4	19.8
	RIBO(25 µM)	36.5	41.2	31.5	48.9	42.3	53.4	11.9	8.7	14.7				RIBO(25 µM)	48.9	53.4	44.5	42.3	38.4	46.1	13	16.4	11.3
	ENZ (10 µM)+ RIBO(25 µM)	46.9	42.7	50.1	46.8	37.5	41.9	7.88	9.94	11.4				ENZ (10 µM)+ RIBO(25 µM)	47.5	57.4	51.9	39.7	32.8	45.7	5.76	9.81	6.2
	ENZ (20 µM)+ RIBO(25 µM)	62.7	57.4	66.1	29.4	24.7	33.3	1.63	1.12	2.42				ENZ (20 µM)+ RIBO(25 µM)	66.2	61.4	67.4	27.5	19.9	31.8	2.82	5.4	1.87
	MDA-MB-468
		G0/G1			S			G2/M
	Control	11.6	15.2	8.2	47.3	43.5	51.2	45.6	42.5	49.7
	ENZ (10 µM)	21.4	17.9	15.5	44	47.5	42.6	45.7	37.8	37.8
	ENZ (20 µM)	16.3	18.5	22.7	47.8	43.9	51.3	35.07	29.4	31.87
	RIBO(25 µM)	49.9	45.2	53.8	32.5	35.4	29.8	19.1	14.87	24.3
	ENZ (10 µM)+ RIBO(25 µM)	54.9	53.4	48.7	23.2	26.4	19.8	16.1	21.4	13.87
	ENZ (20 µM)+ RIBO(25 µM)	59.2	52.5	63.4	19.1	23.5	22.4	12.2	15.3	10.2

## Sheet: Fig. 7
	MDA-MB-231													MCF-7
		control			Enzalutamide (20 µM)			Ribociclib (25 µM)			Ribociclib + enzalutamide				control			Enzalutamide (20 µM)			Ribociclib (25 µM)			Ribociclib + enzalutamide
	FOXM1	1.08341	1.15379	0.998234	0.584737	0.563287	0.482578	0.206799	0.193576	0.216478	0.051353	0.048621	0.061235	FOXM1	0.239757	0.219868	0.245963	0.209849	0.211539	0.218235	0.0970978	0.0871235	0.0761275	0.114146	0.121588	0.103649
	RB	1.01186	1.15764	1.12574	0.645288	0.587364	0.661274	0.226983	0.218736	0.243187	0.084256	0.113976	0.088734	RB	0.195513	0.224137	0.173589	0.0817012	0.0932876	0.0753486	0.0252598	0.0298754	0.0195243	0.00343705	0.00514329	0.00213549
	AR	1.13565	1.22145	1.19674	0.323321	0.277354	0.341645	0.393343	0.379245	0.413872	0.126704	0.099378	0.112897	AR	0.138339	0.129359	0.141239	0.0871824	0.131255	0.0918966	0.139735	0.142316	0.128756	0.0242402	0.0195433	0.0293549
	MDA-MB-468
		control			Enzalutamide (20 µM)			Ribociclib (25 µM)			Ribociclib + enzalutamide
	FOXM1	0.318866	0.283546	0.365143	0.248241	0.263255	0.231548	0.077173	0.0821457	0.0693548	0.032712	0.0298421	0.0382514
	RB	0.387442	0.401255	0.301255	0.318593	0.333549	0.309876	0.237541	0.298745	0.281254	0.07083	0.0812154	0.0695124
	AR	0.019676	0.0168746	0.0211241	0.00536	0.006987	0.00498755	0.005409	0.00498231	0.0060254	0.012976	0.0135265	0.0119235

## Sheet: Fig. 8
	AR
		MDA-MB-231			MCF 7			MDA-MB-468
	untreated	1	0.2416	3	1	0.2817	3	1	0.5803	3
	enzalutamide (20 µM)	0.475143	0.0598	3	0.385558	0.1472	3	0.352595	0.1309	3
	ribociclib (25 µM)	0.42458	0.01718	3	0.177607	0.02054	3	0.178705	0.03116	3
	ribociclib + enzalutamide	0.086611	0.03559	3	0.0728322	0.01506	3	0.0147895	0.003059	3
	CDK9
		MDA-MB-231			MCF 7			MDA-MB-468
	untreated	1	0.4092	3	1	0.0818	3	1	0.686	3
	enzalutamide (20 µM)	0.478819	0.116	3	0.453481	0.02041	3	0.360291	0.01065	3
	ribociclib (25 µM)	0.390495	0.1499	3	0.135712	0.04081	3	0.100069	0.05115	3
	ribociclib + enzalutamide	0.110475	0.04781	3	0.0741018	0.01292	3	0.0457926	0.01932	3
